# Supplementary material for: Impact of Nutritional Minerals Biomarkers on Cognitive Performance Among Bangladeshi Rural Adolescents—A Pilot Study
Source: Nutrients. 2024 Nov 13;16(22):3865. doi: 10.3390/nu16223865 (PMC11597576; doi:10.3390/nu16223865)
Supplement: Supplementary file 1 [file nutrients-16-03865-s001.zip]

Archive with 1 entries (1 files):
- nutrients-3292197-supplementary.pdf
